# Supplementary material for: Selective DNA Gyrase Inhibitors: Multi-Target in Silico Profiling with 3D-Pharmacophores
Source: Pharmaceuticals (Basel). 2021 Aug 10;14(8):789. doi: 10.3390/ph14080789 (PMC8400042; doi:10.3390/ph14080789)
Supplement: Supplementary file 1 [file pharmaceuticals-14-00789-s001.zip]

Archive with 3 entries (3 files):
- pharmaceuticals-1305006 - revised - tracked changes.pdf
- pharmaceuticals-1305006 - supplementary material - revised - tracked changes.pdf
- pharmaceuticals-1305006 - supplementary material - revised.pdf
